# Supplementary material for: Clinical Outcome of FFR-Guided Revascularization Strategy of Coronary Lesions: The HALE-BOPP Study
Source: Rev Cardiovasc Med. 2023 Feb 14;24(2):62. doi: 10.31083/j.rcm2402062 (PMC11273154; doi:10.31083/j.rcm2402062)
Supplement: Supplementary file 1 [file 2153-8174-24-2-062-s1.zip]

Archive with 1 entries (1 files):
- 2153-8174-24-2-062-s1.docx
